# Supplementary material for: Development and Validation of a Real-Time PCR Based Assay to Detect Adulteration with Corn in Commercial Turmeric Powder Products
Source: Foods. 2020 Jul 5;9(7):882. doi: 10.3390/foods9070882 (PMC7404567; doi:10.3390/foods9070882)
Supplement: Supplementary file 1 [file foods-09-00882-s001.zip]

Archive with 2 entries (2 files):
- foods-845976-supplementary-tables.pdf
- foods-845976-supplementary-figures.pdf
